# Supplementary material for: Association of Climatic Variability, Vector Population and Malarial Disease in District of Visakhapatnam, India: A Modeling and Prediction Analysis
Source: PLoS One. 2015 Jun 25;10(6):e0128377. doi: 10.1371/journal.pone.0128377 (PMC4482491; doi:10.1371/journal.pone.0128377)
Supplement: S1 Dataset — (XLS) [file pone.0128377.s001.xls]

## Sheet: Malaria disease data
S1_Dataset
Processed and pooled monthly malaria disease data procured from National Vector Borne Disease Control Programme (N.V.D.C.P) Visakhapatnam, India from 43 mandals
			Year
			2005			2006			2007			2008			2009			2010			2011
S.No	Mandal Name	Month	Pf	Pv	Total	Pf	Pv	Total	Pf	Pv	Total	Pf	Pv	Total	Pf	Pv	Total	Pf	Pv	Total	Pf	Pv	Total
1	Munchingiputtu	January	0	2	2	0	6	6	0	2	2	0	8	8	0	2	2	0	4	4	0	4	4
		February	0	16	16	0	7	7	0	2	2	0	5	5	0	5	5	0	4	4	0	4	4
		March	0	3	3	0	16	16	0	22	22	0	18	18	0	5	5	0	9	9	0	10	10
		April	0	10	10	0	31	31	0	24	24	0	29	29	0	5	5	0	21	21	0	20	20
		May	0	82	82	0	40	40	0	23	23	0	30	30	0	13	13	0	62	62	0	34	34
		June	0	103	103	0	56	56	0	20	20	0	24	24	0	42	42	0	241	241	1	82	83
		July	0	92	92	0	28	28	0	39	39	0	29	29	0	23	23	0	216	216	0	208	208
		August	0	40	40	0	7	7	0	17	17	0	20	20	0	19	19	0	92	92	0	74	74
		September	0	10	10	0	7	7	0	8	8	0	8	8	0	19	19	0	51	51	0	31	31
		October	0	4	4	0	2	2	0	4	4	0	3	3	0	16	16	0	25	25	0	18	18
		November	0	6	6	0	5	5	0	8	8	0	3	3	0	8	8	0	33	33	0	24	24
		December	0	23	23	0	3	3	0	17	17	0	5	5	0	7	7	0	17	17	0	15	15
2	Pedabayulu	January	1	14	15	0	4	4	0	3	3	0	3	3	0	0	0	0	2	2	0	6	6
		February	0	15	15	0	11	11	0	6	6	0	7	7	0	2	2	0	4	4	0	7	7
		March	0	15	15	0	14	14	0	6	6	0	6	6	0	5	5	0	21	21	0	13	13
		April	0	36	36	0	14	14	0	9	9	0	5	5	0	2	2	0	27	27	0	33	33
		May	8	76	84	0	17	17	0	15	15	0	9	9	0	8	8	0	91	91	0	25	25
		June	2	115	117	0	32	32	0	15	15	0	8	8	0	14	14	0	136	136	0	63	63
		July	1	143	144	0	45	45	0	23	23	0	10	10	0	21	21	0	361	361	0	118	118
		August	0	38	38	0	22	22	0	14	14	0	4	4	0	26	26	0	70	70	0	64	64
		September	0	29	29	0	12	12	0	17	17	2	2	4	0	25	25	0	29	29	0	53	53
		October	0	16	16	0	9	9	0	5	5	0	2	2	0	19	19	0	40	40	0	29	29
		November	0	14	14	0	7	7	0	4	4	0	2	2	0	8	8	0	18	18	0	13	13
		December	0	8	8	0	12	12	0	2	2	0	3	3	0	9	9	0	9	9	0	11	11
3	Hukumpeta	January	0	23	23	0	6	6	0	4	4	0	1	1	0	2	2	1	4	5	0	6	6
		February	0	18	18	0	13	13	2	2	2	0	3	3	0	2	2	0	2	2	0	4	4
		March	0	26	26	0	11	11	0	3	3	0	10	10	0	7	7	0	19	19	0	8	8
		April	2	36	38	0	7	7	0	6	6	0	12	12	0	3	3	0	45	45	0	50	50
		May	0	72	72	0	6	6	0	10	10	0	15	15	0	4	4	0	79	79	0	43	43
		June	0	144	144	0	10	10	0	11	11	0	18	18	0	10	10	0	493	493	0	62	62
		July	0	135	135	0	18	18	0	7	7	0	13	13	0	18	18	1	266	267	0	83	83
		August	0	29	29	0	6	6	0	4	4	0	9	9	0	2	2	0	88	88	0	64	64
		September	0	14	14	0	5	5	0	3	3	0	10	10	0	20	20	0	42	42	0	48	48
		October	0	8	8	0	3	3	0	1	1	0	5	5	0	8	8	0	28	28	0	23	23
		November	0	12	12	0	2	2	0	4	4	0	1	1	0	11	11	0	12	12	0	19	19
		December	0	6	6	0	1	1	0	2	2	0	2	2	0	13	13	0	9	9	0	19	19
4	Dumbriguda	January	4	7	11	7	10	17	2	4	6	1	4	5	0	1	1	0	4	4	0	3	3
		February	8	2	28	7	9	16	1	11	12	2	5	7	1	4	5	1	9	10	1	3	4
		March	15	40	55	18	25	43	1	20	21	6	13	19	1	11	12	4	28	32	2	11	13
		April	10	40	50	24	57	81	7	25	32	2	21	23	3	8	11	7	43	50	2	32	34
		May	13	136	149	18	88	106	2	37	39	6	15	21	5	37	42	3	46	49	0	32	32
		June	34	246	280	7	37	44	11	42	53	2	17	19	2	47	49	4	62	66	1	48	49
		July	37	154	191	12	22	34	8	34	42	3	18	21	6	67	73	3	177	180	5	77	82
		August	16	100	116	8	16	24	2	27	29	2	16	18	3	41	44	1	66	67	1	57	58
		September	24	40	64	5	20	25	2	18	20	2	13	15	5	56	62	0	32	32	4	45	49
		October	16	16	32	6	12	18	2	22	24	1	12	13	5	62	67	1	22	23	4	24	28
		November	8	16	24	7	15	22	2	8	10	2	9	11	5	14	19	1	12	13	2	10	12
		December	8	6	14	3	5	8	0	6	6	1	8	9	0	9	9	0	5	5	1	10	11
5	Arakuvalley	January	12	5	17	7	5	12	5	5	10	4	18	22	2	4	6	1	19	20	2	6	8
		February	27	20	47	13	9	22	21	12	33	4	9	13	4	4	8	5	10	15	4	7	11
		March	24	34	58	11	29	40	22	27	49	2	15	17	1	16	17	12	52	64	2	10	12
		April	19	36	55	10	55	65	33	29	62	6	26	32	0	18	18	18	98	116	8	20	28
		May	77	94	171	8	42	50	19	64	83	3	24	27	4	64	68	8	85	93	3	46	49
		June	83	177	260	26	48	74	40	49	89	3	28	41	1	51	52	12	101	113	6	72	78
		July	86	187	273	26	54	80	34	71	105	3	40	43	10	82	92	6	134	140	10	66	76
		August	28	120	148	11	26	37	15	66	81	7	8	15	9	42	51	8	79	87	7	66	73
		September	25	49	74	2	5	7	17	29	46	1	24	25	8	64	72	4	39	43	1	50	51
		October	12	31	43	18	11	29	7	22	29	2	21	23	7	30	37	6	14	20	0	10	10
		November	13	24	37	15	5	20	4	9	13	1	20	21	5	46	51	8	11	19	3	15	18
		December	14	13	27	19	16	35	6	13	19	1	14	15	3	40	43	1	4	5	9	12	21
6	Ananthagiri	January	2	25	27	0	1	1	1	20	21	0	3	3	0	4	4	0	11	11	0	4	4
		February	2	42	44	0	18	18	0	19	19	0	5	5	0	4	4	0	14	14	0	11	11
		March	11	76	85	3	19	22	21	27	48	0	5	5	0	8	8	0	30	30	1	22	23
		April	15	90	105	11	17	28	0	35	35	0	12	12	0	8	8	0	32	32	0	44	44
		May	25	103	128	3	34	37	0	24	24	0	12	12	0	18	18	0	33	33	1	47	48
		June	10	79	89	3	59	42	1	48	49	0	19	19	0	26	26	1	113	114	0	58	58
		July	9	59	68	14	60	74	1	28	29	0	15	15	1	28	29	0	101	101	2	111	113
		August	13	58	71	0	22	22	0	18	18	0	11	11	0	29	29	0	58	58	0	108	108
		September	0	24	24	4	24	28	0	14	14	0	7	7	0	25	25	0	38	38	1	81	82
		October	1	19	20	0	24	24	0	9	9	0	8	8	0	18	18	0	38	38	0	58	58
		November	0	22	22	2	25	27	0	5	5	0	6	6	0	16	16	0	21	21	0	49	49
		December	3	21	24	0	15	15	0	5	5	0	7	7	5	5	10	1	14	15	0	40	40
7	Devarapalle	January	0	5	5	0	2	2	0	3	3	0	3	3	0	4	4	0	0	0	0	2	2
		February	0	3	3	0	5	5	0	5	5	0	4	4	0	5	5	0	3	3	0	7	7
		March	0	7	7	0	3	3	0	3	3	0	1	1	0	3	3	0	0	0	0	6	6
		April	0	3	3	0	3	3	0	5	5	0	2	2	0	4	4	0	2	2	0	9	9
		May	0	5	5	0	2	2	0	4	4	0	6	6	0	7	7	0	2	2	0	4	4
		June	0	2	2	0	4	4	0	3	3	0	2	2	0	5	5	0	2	2	0	1	1
		July	0	5	5	0	1	1	0	6	6	0	5	5	0	7	7	0	5	5	0	3	3
		August	0	6	6	0	3	3	0	5	5	0	4	4	0	12	12	0	8	8	1	2	3
		September	0	2	2	0	5	5	0	1	1	0	2	2	0	2	2	0	1	1	0	1	1
		October	0	3	3	0	2	2	0	7	7	0	3	3	1	1	2	0	4	4	0	2	2
		November	0	3	3	0	7	7	0	1	1	0	4	4	0	1	1	0	8	8	0	2	2
		December	0	0	0	0	5	5	0	4	4	0	7	7	0	0	0	0	2	2	0	3	3
8	Cheedikada	January	0	0	0	1	2	3	0	0	0	0	7	7	0	1	1	0	2	2	0	7	7
		February	0	0	0	0	0	0	0	0	0	0	9	9	0	0	0	0	1	1	0	4	4
		March	0	0	0	0	0	0	0	1	1	0	5	5	0	1	1	0	3	3	0	9	9
		April	1	0	1	0	2	2	0	0	0	0	3	3	0	0	0	0	10	10	0	7	7
		May	0	1	1	0	1	1	0	4	4	0	6	6	0	2	2	0	1	1	0	8	8
		June	0	0	0	0	0	0	0	0	0	0	1	1	0	2	2	0	3	3	0	6	6
		July	0	0	0	0	0	0	0	2	2	0	3	3	0	4	4	0	7	7	0	3	3
		August	0	0	0	0	0	0	0	1	1	0	2	2	0	5	5	0	4	4	0	6	6
		September	0	0	0	0	0	0	0	0	0	0	4	4	0	6	6	0	6	6	0	2	2
		October	0	0	0	0	0	0	0	0	0	0	2	2	0	3	3	0	6	6	0	0	0
		November	0	0	0	0	6	6	1	2	3	0	3	3	0	4	4	0	9	9	0	2	2
		December	0	2	2	0	1	1	0	2	2	0	0	0	0	2	2	0	3	3	0	0	0
9	Madugula	January	2	8	10	1	8	9	0	8	8	0	4	4	0	2	2	0	1	1	0	0	0
		February	1	16	17	1	3	4	1	8	9	0	4	4	0	2	2	0	0	0	0	2	2
		March	1	19	20	1	4	5	0	6	6	0	4	4	1	3	4	0	1	1	0	6	6
		April	1	17	18	1	3	4	0	5	5	0	3	3	0	6	6	0	3	3	1	6	7
		May	3	8	11	0	8	8	0	6	6	0	4	4	0	17	17	0	2	2	0	7	7
		June	1	7	8	0	4	4	0	4	4	0	7	7	2	7	9	0	5	5	0	4	4
		July	0	7	7	0	4	4	0	0	0	0	8	8	0	7	7	0	11	11	1	13	14
		August	0	4	4	0	7	7	0	3	3	0	1	1	0	1	1	0	2	2	1	10	11
		September	0	2	2	0	4	4	0	1	1	0	2	2	0	0	0	0	2	2	0	4	4
		October	0	0	0	0	7	7	0	3	3	0	7	7	0	7	7	0	11	11	0	2	2
		November	0	0	0	0	11	11	0	2	2	1	9	10	0	1	1	0	9	9	0	11	11
		December	0	0	0	0	9	9	0	4	4	1	7	8	0	0	0	0	8	8	1	5	6
10	Paderu	January	3	12	15	0	2	2	1	4	5	0	3	3	0	4	4	0	6	6	0	12	12
		February	1	15	16	0	13	13	0	4	4	1	5	6	0	5	5	0	11	11	0	14	14
		March	1	21	22	0	20	20	0	8	8	0	6	6	0	8	8	0	18	18	0	34	34
		April	5	41	46	0	16	16	2	19	21	0	14	14	0	7	7	0	62	62	0	48	48
		May	1	37	38	0	31	31	4	16	20	2	15	17	1	23	24	0	67	67	0	37	37
		June	4	108	112	1	50	51	1	23	24	0	15	15	0	23	23	0	644	644	0	107	107
		July	0	121	121	4	32	36	0	14	14	0	29	29	0	29	29	1	254	255	0	141	141
		August	0	78	78	1	28	29	1	5	6	0	7	7	0	15	15	0	97	97	0	57	57
		September	0	23	23	1	10	11	0	4	4	0	4	4	0	10	10	0	58	58	5	47	51
		October	1	7	8	1	10	10	0	6	6	0	3	3	0	16	16	0	39	39	0	45	45
		November	1	19	20	0	4	4	0	4	4	0	3	3	0	22	22	0	45	45	0	14	14
		December	0	8	8	0	12	12	0	5	5	0	11	11	0	12	12	0	18	18	0	15	15
11	Gangaraju Madugula	January	0	53	53	0	14	14	0	4	4	0	5	5	0	0	0	0	2	2	0	1	1
		February	1	87	88	0	15	15	0	7	7	0	12	12	0	7	7	0	3	3	0	1	1
		March	0	125	125	0	24	24	0	11	11	0	7	7	0	0	0	1	9	10	0	10	10
		April	0	100	100	0	96	96	0	13	13	0	4	4	0	0	0	1	21	22	0	18	18
		May	0	104	104	0	35	35	0	16	16	0	24	24	0	17	17	0	22	22	0	20	20
		June	6	336	342	0	22	22	0	15	15	0	8	8	0	11	11	0	754	754	0	61	61
		July	0	245	245	0	15	15	0	13	13	0	9	9	0	25	25	0	132	132	0	48	48
		August	0	117	117	0	9	9	0	11	11	0	13	13	0	14	14	0	63	63	0	16	16
		September	0	20	20	0	4	4	0	5	5	0	11	11	0	14	14	0	38	38	0	20	20
		October	0	14	14	0	4	4	0	6	6	0	0	0	0	13	13	0	12	12	0	9	9
		November	0	18	18	0	3	3	0	6	6	0	0	0	0	15	15	0	11	11	0	13	13
		December	0	13	13	0	4	4	0	5	5	0	0	0	0	8	8	0	2	2	0	3	3
12	Chintapalle	January	0	7	7	1	11	12	1	5	6	0	3	3	0	1	1	0	8	8	0	7	7
		February	0	14	14	2	13	15	0	15	15	0	7	7	0	2	2	0	19	19	0	11	11
		March	4	32	36	0	14	14	0	14	14	0	12	12	0	6	6	0	19	19	0	24	24
		April	2	18	20	2	20	22	0	15	15	0	8	8	0	13	13	0	33	33	0	35	35
		May	3	50	53	1	26	27	0	14	14	0	15	15	0	6	6	0	58	58	0	62	62
		June	8	76	84	0	16	16	0	16	16	0	11	11	0	17	17	0	894	894	0	83	83
		July	0	40	40	0	20	20	0	15	15	0	14	14	0	16	16	1	270	271	0	180	180
		August	1	29	30	0	19	19	0	7	7	0	11	11	0	21	21	0	141	141	1	198	199
		September	2	35	37	0	9	9	0	8	8	0	10	10	0	36	36	0	73	73	0	51	51
		October	2	15	17	0	6	6	0	6	6	0	3	3	0	24	24	0	41	41	0	28	28
		November	1	24	25	0	10	10	0	5	5	0	1	1	1	38	39	1	37	38	0	37	37
		December	0	13	13	0	6	6	0	9	9	0	2	2	1	34	35	0	10	10	0	27	27
13	Gudem kothaveedhi	January	0	10	10	2	19	21	3	5	8	0	4	4	0	0	0	0	0	0	0	1	1
		February	0	25	25	1	21	22	0	5	5	1	12	12	0	2	2	0	7	7	0	6	6
		March	0	43	43	1	40	41	1	11	12	0	15	15	0	10	10	0	12	12	0	15	15
		April	1	66	67	2	66	68	1	31	32	0	11	11	0	10	10	0	30	30	1	38	39
		May	2	68	70	4	41	45	1	21	22	0	22	22	0	14	14	0	37	37	0	48	48
		June	1	85	86	0	77	77	0	22	22	0	41	41	0	12	12	0	382	382	1	90	90
		July	0	28	28	1	53	54	0	20	20	0	26	26	0	25	25	1	178	179	0	122	122
		August	1	121	122	0	22	22	0	16	16	0	16	16	0	22	22	0	60	60	0	87	87
		September	4	64	68	1	14	15	0	8	8	1	16	17	1	26	27	0	32	32	0	50	50
		October	2	43	45	2	20	22	0	8	8	0	5	5	0	24	24	0	21	21	0	26	26
		November	2	43	45	2	21	23	0	4	4	0	8	8	0	19	19	0	19	19	1	14	14
		December	7	21	28	0	17	17	0	7	7	0	3	3	0	10	10	0	12	12	1	15	15
14	Koyyuru	January	13	84	97	3	27	30	2	57	59	6	14	20	2	5	7	3	5	8	0	7	7
		February	23	106	129	2	33	35	0	51	51	0	11	11	4	2	6	4	6	10	0	4	4
		March	25	99	124	0	32	32	4	56	60	0	10	10	3	4	7	6	11	17	0	14	14
		April	8	134	142	1	37	38	0	82	82	2	19	19	5	11	16	2	19	21	0	11	11
		May	10	166	176	0	45	45	0	35	35	0	15	15	2	20	22	1	25	26	0	22	22
		June	15	183	198	0	64	64	1	39	40	7	39	46	9	55	64	1	92	93	3	45	48
		July	14	142	156	1	75	76	0	30	30	10	57	67	7	125	132	4	139	139	4	68	72
		August	4	109	113	1	52	53	0	18	18	6	22	28	5	99	104	0	48	48	0	43	43
		September	0	46	46	1	59	60	0	25	25	1	8	9	3	50	53	1	35	36	2	24	26
		October	1	51	52	6	63	69	2	22	24	0	11	11	12	36	48	0	26	26	0	18	18
		November	4	68	72	4	104	108	0	11	11	2	11	13	6	16	22	0	34	34	1	14	15
		December	4	29	33	3	62	65	1	15	16	2	10	12	3	12	15	0	16	16	1	15	16
15	Golugonda	January	0	4	4	2	5	7	0	5	5	2	25	27	1	4	5	2	3	5	0	4	4
		February	1	8	9	1	4	5	0	4	4	5	27	32	1	7	8	0	11	11	0	7	7
		March	5	18	23	0	17	17	0	7	7	7	21	28	0	9	9	0	8	8	0	11	11
		April	1	19	20	2	15	17	0	10	10	1	33	34	0	9	9	1	6	7	0	7	7
		May	1	14	15	1	10	11	0	9	9	0	30	30	0	8	8	0	8	8	1	11	12
		June	2	15	17	0	11	11	0	11	11	3	49	52	1	8	9	0	10	10	0	12	12
		July	3	56	59	2	21	23	1	13	14	3	59	62	0	10	10	0	15	15	1	12	13
		August	7	51	58	0	17	17	3	8	11	5	41	46	3	29	32	0	13	13	0	18	18
		September	4	21	25	0	12	12	1	11	12	14	2	16	4	16	20	0	12	12	0	6	6
		October	2	11	13	0	13	13	8	28	36	5	11	16	2	12	14	0	11	11	0	8	8
		November	3	7	10	0	12	12	40	118	158	2	7	9	0	6	6	0	12	12	0	5	5
		December	2	5	7	0	5	5	15	63	78	1	5	6	1	7	8	0	9	9	0	5	5
16	Nathavaram	January	1	6	7	3	2	5	2	2	4	0	4	4	1	4	5	0	6	6	1	4	5
		February	2	6	8	3	8	11	0	6	6	1	5	6	2	3	5	0	0	0	2	5	7
		March	5	12	17	1	3	4	0	1	1	0	4	4	0	2	2	0	0	0	1	12	13
		April	3	18	21	3	6	9	1	2	3	1	21	22	0	2	2	0	1	1	0	13	13
		May	5	8	13	0	8	8	1	4	5	1	3	4	1	5	6	0	6	6	0	9	9
		June	7	12	19	4	9	13	0	5	5	1	6	7	2	14	16	0	4	4	2	9	11
		July	12	32	44	8	13	21	5	10	15	0	23	23	0	6	6	5	8	13	0	22	22
		August	4	23	27	2	5	7	4	11	15	1	14	15	1	13	14	1	11	12	0	12	12
		September	4	21	25	4	6	10	0	5	5	3	17	20	0	7	7	0	7	7	1	15	16
		October	1	4	5	5	12	17	0	4	4	0	5	5	0	7	7	1	7	8	1	10	11
		November	0	4	4	1	2	3	1	2	3	0	6	6	1	1	2	1	8	9	1	9	10
		December	1	7	8	0	2	2	1	2	3	1	2	3	0	2	2	2	5	7	1	5	6
17	Narsipatnam	January	0	1	1	1	1	2	1	0	1	1	2	3	1	0	1	0	2	2	0	2	2
		February	3	3	6	1	1	2	2	0	2	1	3	4	0	2	2	0	2	2	1	3	4
		March	1	1	2	1	0	1	0	0	0	2	0	2	1	3	4	1	2	3	1	1	2
		April	1	2	3	0	0	0	0	1	1	3	2	5	2	3	5	0	2	2	1	0	1
		May	1	2	3	1	1	2	2	0	2	1	2	3	1	2	3	1	1	2	2	1	3
		June	1	2	3	0	3	3	4	2	6	4	0	4	2	2	4	0	2	2	1	1	2
		July	3	6	9	3	2	5	2	0	2	3	3	6	2	3	5	3	2	5	1	2	3
		August	2	4	6	2	0	2	7	2	9	3	2	5	1	5	6	0	8	8	0	4	4
		September	1	2	3	1	1	2	1	2	3	1	4	5	4	3	7	1	4	5	1	1	2
		October	2	1	3	0	0	0	0	3	3	3	0	3	1	5	6	1	4	5	1	1	2
		November	2	0	2	3	2	5	2	0	2	2	3	5	0	4	4	0	4	4	1	2	3
		December	0	1	1	1	0	1	1	3	4	1	1	2	1	1	2	1	1	2	0	0	0
18	Rolugunta	January	0	0	0	0	0	0	1	1	2	1	0	1	2	0	2	1	4	5	1	2	3
		February	0	4	4	0	1	1	0	1	1	0	0	0	2	0	2	0	1	1	0	4	4
		March	0	0	0	0	1	1	0	0	0	0	0	0	1	0	1	1	2	3	0	2	2
		April	0	1	1	0	0	0	0	0	0	0	0	0	0	0	0	0	1	1	0	4	4
		May	0	2	2	0	0	0	0	0	0	0	0	0	1	0	1	0	0	0	1	8	9
		June	0	0	0	0	3	3	1	0	1	0	0	0	1	0	1	0	0	0	0	2	2
		July	0	2	2	0	1	1	0	0	0	0	0	0	6	1	7	0	1	1	1	0	1
		August	0	1	1	0	0	0	0	2	2	0	0	0	6	15	21	0	1	1	0	0	0
		September	0	0	0	0	2	2	1	2	3	0	0	0	2	5	7	0	0	0	0	0	0
		October	0	0	0	1	1	2	1	1	2	0	0	0	1	5	6	0	1	1	2	0	2
		November	0	1	1	0	2	2	1	0	1	0	0	0	0	2	2	0	10	10	2	1	3
		December	0	0	0	0	0	0	2	1	3	0	0	0	0	0	0	0	3	3	0	0	0
19	Ravikamatham	January	0	0	0	0	6	6	0	8	8	0	15	15	0	0	0	0	1	1	0	5	5
		February	0	6	6	0	3	3	0	8	8	0	11	11	0	1	1	0	0	0	0	7	7
		March	0	1	1	0	16	16	0	6	6	0	9	9	0	2	2	0	0	0	0	10	10
		April	1	23	24	0	14	14	0	1	1	0	5	5	0	2	2	0	2	2	0	2	2
		May	0	13	13	0	15	15	0	0	0	0	4	4	0	0	0	0	0	0	0	3	3
		June	0	16	16	0	16	16	0	7	7	0	7	7	0	1	1	1	1	2	0	5	5
		July	0	30	30	0	16	16	0	11	11	0	19	19	0	2	2	1	4	5	0	7	7
		August	0	6	6	0	9	9	0	6	6	0	11	11	0	1	1	0	1	1	0	2	2
		September	0	41	41	0	6	6	0	7	7	0	7	7	0	3	3	0	4	4	0	1	1
		October	0	8	8	0	4	4	0	14	14	0	10	10	0	0	0	1	6	7	0	1	1
		November	0	16	16	0	13	13	0	34	34	0	7	7	0	2	2	0	8	8	0	2	2
		December	0	12	12	0	13	13	0	24	24	0	4	4	0	1	1	0	14	14	0	1	1
20	Butchaipeta	January	0	0	0	0	0	0	0	0	0	0	0	0	0	0	0	0	0	0	0	0	0
		February	2	0	2	0	0	0	0	0	0	0	0	0	0	0	0	0	0	0	0	0	0
		March	0	0	0	0	0	0	0	0	0	0	0	0	0	1	1	0	0	0	0	1	1
		April	0	0	0	0	0	0	0	0	0	0	0	0	1	0	1	1	2	3	2	4	6
		May	0	0	0	0	0	0	0	0	0	0	0	0	0	0	0	1	0	1	0	7	7
		June	0	0	0	0	0	0	0	0	0	0	0	0	0	0	0	1	0	1	0	0	0
		July	0	0	0	1	0	1	0	0	0	0	0	0	0	0	0	1	1	2	1	1	2
		August	0	0	0	0	0	0	0	0	0	0	0	0	0	0	0	0	1	1	1	1	2
		September	0	0	0	0	0	0	0	0	0	0	4	4	1	1	2	1	5	6	0	0	0
		October	1	0	1	0	0	0	0	0	0	0	2	2	1	0	1	0	1	1	1	2	3
		November	0	0	0	0	0	0	3	0	3	0	0	0	0	0	0	1	2	3	0	0	0
		December	0	0	0	0	0	0	0	0	0	0	0	0	0	0	0	0	1	1	1	0	1
21	Chodavaram	January	0	0	0	0	0	0	0	0	0	0	0	0	0	0	0	0	0	0	0	0	0
		February	2	1	3	1	1	2	0	0	0	0	0	0	0	0	0	0	0	0	0	0	0
		March	0	0	0	0	0	0	0	0	0	0	0	0	0	0	0	0	0	0	0	1	1
		April	0	1	1	0	0	0	0	0	0	0	0	0	0	0	0	0	0	0	0	0	0
		May	0	0	0	0	0	0	0	0	0	0	0	0	0	0	0	0	0	0	0	0	0
		June	0	1	1	0	0	0	0	0	0	0	0	0	0	0	0	0	1	1	0	0	0
		July	0	0	0	0	1	1	0	1	1	0	0	0	0	0	0	0	1	1	0	1	1
		August	0	0	0	0	0	0	0	0	0	0	0	0	1	0	1	0	0	0	0	0	0
		September	0	0	0	0	0	0	0	0	0	0	0	0	0	0	0	0	0	0	0	0	0
		October	0	0	0	0	0	0	0	0	0	0	0	0	0	0	0	0	0	0	0	0	0
		November	0	0	0	0	0	0	0	0	0	0	0	0	0	1	1	0	0	0	0	0	0
		December	0	0	0	0	0	0	0	0	0	0	0	0	0	0	0	0	0	0	0	0	0
22	K Kotapadu	January	0	0	0	0	0	0	0	0	0	0	0	0	0	0	0	0	0	0	0	0	0
		February	0	0	0	0	0	0	0	0	0	0	0	0	0	0	0	0	1	1	0	1	1
		March	0	3	3	0	0	0	0	0	0	0	0	0	0	0	0	0	0	0	0	0	0
		April	0	0	0	0	0	0	0	0	0	0	0	0	0	0	0	0	1	1	0	0	0
		May	0	0	0	0	0	0	0	4	4	0	0	0	0	0	0	0	0	0	0	0	0
		June	0	1	1	0	0	0	0	0	0	0	0	0	0	0	0	0	0	0	0	0	0
		July	0	0	0	0	1	1	0	3	3	2	1	3	0	2	2	3	6	9	3	6	9
		August	0	0	0	0	1	1	0	3	3	3	0	6	0	0	0	0	0	0	0	0	0
		September	0	2	2	0	2	2	0	0	0	0	0	0	4	2	6	1	0	1	1	0	1
		October	0	0	0	0	0	0	0	0	0	2	0	2	0	0	0	0	0	0	1	2	3
		November	1	0	1	0	0	0	0	0	0	0	0	0	1	0	1	0	0	0	0	0	0
		December	0	0	0	0	0	0	0	0	0	0	0	0	2	0	2	0	0	0	0	0	0
23	Sabbavaram	January	0	0	0	0	0	0	0	1	1	0	0	0	0	0	0	0	0	0	0	1	1
		February	1	0	1	2	1	3	0	0	0	2	1	3	2	0	2	0	0	0	0	0	0
		March	0	1	1	0	0	0	0	0	0	1	0	1	1	0	1	0	0	0	0	3	3
		April	0	0	0	0	0	0	0	1	1	1	0	1	0	1	1	0	0	0	0	2	2
		May	1	0	1	0	0	0	0	0	0	1	0	1	0	0	0	0	0	0	0	1	1
		June	1	0	1	2	0	2	3	0	3	0	0	0	0	0	0	0	3	3	0	3	3
		July	1	0	1	2	0	2	1	0	1	0	0	0	1	0	1	0	6	6	0	1	1
		August	7	0	7	0	2	2	0	0	0	0	0	0	2	1	3	0	3	3	0	3	3
		September	1	2	3	4	1	5	0	0	0	0	0	0	1	0	1	1	0	1	0	1	1
		October	1	0	1	0	1	1	3	0	3	0	0	0	0	0	0	0	2	2	0	0	0
		November	2	0	2	1	1	2	1	0	1	0	0	0	0	0	0	0	1	1	0	1	1
		December	0	0	0	0	1	1	1	0	1	0	0	0	0	0	0	0	1	1	0	0	0
24	Pendurthi	January	0	0	0	0	0	0	2	0	2	2	0	2	1	0	1	0	0	0	2	0	2
		February	2	0	2	1	0	1	2	0	2	3	0	3	1	0	1	0	0	0	2	0	2
		March	2	0	2	2	0	2	2	0	2	1	0	1	1	0	1	0	0	0	1	0	1
		April	1	0	1	3	0	3	0	0	0	2	0	2	0	0	0	0	0	0	3	1	4
		May	1	0	1	5	0	5	0	0	0	1	0	1	0	0	0	0	0	0	2	0	2
		June	0	0	0	1	0	1	0	0	0	0	0	0	0	0	0	0	3	3	0	0	0
		July	0	0	0	1	0	1	0	0	0	8	0	8	1	0	1	0	6	6	1	1	2
		August	1	0	1	2	0	2	1	0	1	5	1	6	2	0	2	0	3	3	0	0	0
		September	1	0	1	1	0	1	0	0	0	4	1	5	2	0	2	1	0	1	0	0	0
		October	0	0	0	0	0	0	0	1	1	2	1	3	2	0	2	0	2	2	0	0	0
		November	1	0	1	0	0	0	3	0	3	3	1	4	1	0	1	0	1	1	0	0	0
		December	0	0	0	2	0	2	4	0	4	1	1	2	1	0	1	0	1	1	0	0	0
25	Anandapuram	January	0	0	0	0	0	0	0	0	0	1	0	1	0	0	0	0	0	0	1	1	2
		February	0	0	0	0	0	0	0	0	0	0	0	0	1	0	1	0	0	0	0	0	0
		March	0	0	0	0	0	0	0	0	0	0	0	0	0	0	0	0	0	0	3	1	4
		April	0	3	3	0	0	0	0	0	0	0	0	0	0	0	0	2	0	2	0	0	0
		May	0	0	0	0	0	0	0	1	1	1	0	1	0	0	0	0	0	0	4	0	4
		June	0	0	0	0	0	0	0	0	0	0	0	0	0	0	0	0	0	0	2	1	3
		July	0	0	0	0	0	0	0	0	0	0	0	0	0	0	0	3	0	3	4	1	5
		August	0	0	0	0	0	0	1	0	1	3	0	3	2	0	2	6	0	6	4	0	4
		September	3	0	3	0	1	1	2	0	2	2	0	2	0	0	0	3	0	3	7	0	7
		October	0	0	0	0	0	0	0	0	0	0	0	0	0	0	0	1	0	1	4	0	4
		November	0	0	0	1	0	1	0	0	0	0	0	0	0	0	0	0	0	0	3	0	3
		December	0	0	0	1	0	1	0	0	0	1	0	1	1	0	1	0	0	0	1	0	1
26	Padmanabham	January	1	0	1	0	0	0	0	0	0	0	0	0	1	0	1	0	0	0	0	0	0
		February	4	0	4	0	0	0	1	0	1	1	0	1	0	0	0	1	0	1	0	0	0
		March	1	0	1	1	0	1	0	0	0	3	0	3	0	0	0	0	0	0	0	0	0
		April	1	0	1	0	0	0	0	0	0	2	0	2	0	0	0	1	0	1	0	0	0
		May	5	0	5	0	0	0	0	0	0	0	0	0	3	0	3	0	0	0	0	2	2
		June	0	0	0	0	0	0	6	0	6	4	0	4	2	0	2	0	0	0	0	0	0
		July	1	0	1	0	0	0	0	0	0	5	0	5	2	0	2	3	0	3	0	0	0
		August	2	0	2	1	0	1	11	0	11	3	0	3	0	0	0	0	1	1	0	0	0
		September	1	0	1	4	0	4	2	1	3	0	0	0	0	0	0	0	0	0	0	0	0
		October	0	0	0	0	0	0	2	0	2	2	0	2	0	0	0	0	0	0	0	0	0
		November	0	0	0	3	3	6	0	0	0	0	0	0	1	0	1	0	1	1	0	0	0
		December	0	0	0	8	5	13	1	0	1	0	0	0	1	0	1	0	0	0	1	0	1
27	Bheemunipatnam	January	0	0	0	0	0	0	0	0	0	0	0	0	2	0	2	2	0	2	0	0	0
		February	1	0	1	0	0	0	3	0	3	0	0	0	1	0	1	0	0	0	0	0	0
		March	0	0	0	0	0	0	0	0	0	3	0	3	1	0	1	1	0	1	0	0	0
		April	0	0	0	1	0	1	2	0	2	2	0	2	5	0	5	2	0	2	4	0	4
		May	1	0	1	0	0	0	1	0	1	2	0	2	2	0	2	0	0	0	0	0	0
		June	1	0	1	2	0	2	1	0	1	2	0	2	4	0	4	0	1	1	0	0	0
		July	0	0	0	2	0	2	1	0	1	3	0	3	4	0	4	0	3	3	0	0	0
		August	0	0	0	0	1	1	1	0	1	3	0	3	5	0	5	0	0	0	0	1	1
		September	1	0	1	2	0	2	0	0	0	1	0	1	4	0	4	0	1	1	1	0	1
		October	0	0	0	0	0	0	0	0	0	5	0	5	0	0	0	0	0	0	1	0	1
		November	0	0	0	2	1	3	2	0	2	2	0	2	0	0	0	0	0	0	0	0	0
		December	0	0	0	0	0	0	1	0	1	0	0	0	0	0	0	0	0	0	1	0	1
28	Visakhapatnam (U)	January	58	3	61	52	3	55	77	8	85	57	15	72	71	12	83	66	2	68	67	2	69
		February	44	7	51	64	7	71	79	6	85	62	68	130	84	6	90	60	4	64	100	3	103
		March	53	9	62	72	7	79	78	3	81	83	12	95	127	8	135	120	4	124	166	4	170
		April	72	6	78	73	7	80	111	5	116	125	9	134	125	3	128	163	7	170	196	4	200
		May	112	13	125	135	5	140	118	6	124	145	11	156	206	11	217	170	19	189	280	2	282
		June	154	20	174	165	19	184	164	11	175	202	16	218	150	10	160	204	16	220	318	5	323
		July	149	21	170	233	9	242	176	12	188	360	26	386	217	4	221	416	17	433	430	5	435
		August	231	33	264	178	6	184	231	6	237	284	15	299	408	14	422	441	8	449	431	5	436
		September	204	25	229	182	11	193	219	16	235	295	17	312	448	8	456	225	8	233	388	8	396
		October	113	5	118	154	13	167	167	6	173	162	9	171	206	3	209	184	4	192	191	0	191
		November	86	5	91	137	21	158	97	14	111	128	3	131	123	1	124	133	14	147	138	3	141
		December	65	10	75	61	12	73	55	12	67	70	4	74	69	1	70	74	8	81	102	1	103
29	Gajuwaka	January	1	1	2	0	1	1	5	0	5	5	0	5	9	0	9	1	0	1	1	0	1
		February	1	4	5	1	1	2	2	0	2	12	1	13	2	2	4	7	0	7	5	0	5
		March	1	3	4	0	0	0	1	0	1	8	1	9	7	3	10	7	0	7	1	2	3
		April	1	0	1	0	0	0	4	0	4	7	0	7	3	2	5	8	0	8	2	2	4
		May	2	0	2	0	0	0	3	3	6	4	1	5	6	5	11	7	0	7	3	0	3
		June	1	1	2	0	1	1	5	0	5	4	3	7	5	4	9	5	1	6	5	4	9
		July	3	0	3	0	3	3	6	1	7	10	3	13	5	4	9	10	1	11	5	2	7
		August	2	1	3	2	0	2	10	1	11	5	3	8	8	1	9	7	3	10	5	3	8
		September	4	1	5	0	4	4	6	1	7	9	0	9	11	4	15	4	3	7	1	5	6
		October	1	0	1	2	0	2	6	2	8	3	1	4	6	2	8	5	2	7	0	0	0
		November	3	0	3	2	1	3	5	0	5	1	0	1	3	0	3	1	6	7	4	0	4
		December	0	0	0	1	0	1	4	2	6	2	1	3	2	1	3	4	0	4	1	1	2
30	Pedagantyada	January	1	0	1	0	0	0	0	0	0	0	0	0	1	0	1	0	0	0	0	0	0
		February	1	0	1	0	0	0	0	0	0	0	1	1	2	0	2	2	0	2	0	1	1
		March	0	0	0	0	0	0	0	1	1	1	0	1	1	0	1	3	0	3	5	1	6
		April	0	0	0	0	0	0	1	2	3	7	0	7	1	0	1	2	0	2	4	1	5
		May	0	1	1	1	0	1	1	0	1	1	0	1	1	1	2	4	0	4	6	4	10
		June	0	1	1	1	0	1	1	0	1	2	0	2	1	2	3	2	1	3	7	4	11
		July	1	0	1	0	0	0	2	0	2	8	0	8	1	0	1	6	2	8	13	4	17
		August	1	0	1	0	0	0	3	0	3	3	0	3	2	0	2	2	2	4	3	3	6
		September	0	1	1	0	0	0	3	0	3	5	1	6	4	0	4	3	0	3	3	3	6
		October	0	0	0	1	0	1	1	1	2	2	1	3	4	1	5	1	1	2	2	3	5
		November	0	1	1	1	0	1	2	1	3	2	0	2	3	0	3	1	0	1	1	1	0
		December	0	0	0	1	0	1	1	0	1	1	0	1	1	1	2	0	0	0	1	0	1
31	Paravada	January	0	0	0	0	0	0	1	0	1	0	0	0	0	0	0	0	0	0	1	0	1
		February	0	0	0	0	0	0	1	2	3	0	0	0	1	0	1	1	0	1	0	0	0
		March	0	1	1	0	0	0	1	0	1	0	0	0	1	0	1	0	0	0	0	0	0
		April	0	0	0	0	0	0	0	0	0	2	0	2	2	0	2	1	0	1	1	0	1
		May	1	0	1	1	1	2	1	0	1	2	0	2	2	0	2	0	1	1	0	2	2
		June	0	0	0	2	0	2	0	0	0	1	0	1	2	0	2	1	0	1	3	0	3
		July	0	0	0	0	1	1	0	0	0	0	0	0	0	0	0	0	0	0	5	0	5
		August	0	0	0	0	0	0	1	1	2	3	0	3	1	1	2	2	0	2	2	0	2
		September	1	2	3	0	0	0	0	0	0	0	0	0	0	1	1	0	0	0	1	0	1
		October	2	0	2	0	0	0	0	1	1	2	0	2	0	1	1	0	0	0	2	0	2
		November	0	0	0	0	0	0	1	1	2	1	0	1	0	0	0	1	0	1	1	1	2
		December	0	0	0	1	0	1	0	0	0	0	0	0	0	0	0	1	0	1	2	0	2
32	Anakapalli	January	0	0	0	0	0	0	0	0	0	1	0	1	0	0	0	1	0	1	0	0	0
		February	0	0	0	0	0	0	0	0	0	1	0	1	0	0	0	0	0	0	0	0	0
		March	0	0	0	0	0	0	0	0	0	0	0	0	0	1	1	0	0	0	1	0	1
		April	0	0	0	1	0	1	0	0	0	0	0	0	0	0	0	0	0	0	0	1	1
		May	0	0	0	0	0	0	0	0	0	0	0	0	0	0	0	0	0	0	1	0	1
		June	0	0	0	0	0	0	1	0	1	0	1	1	0	1	1	0	0	0	0	0	0
		July	2	0	2	1	0	1	0	2	2	0	0	0	0	0	0	1	3	4	2	0	2
		August	0	0	0	0	0	0	0	0	0	0	0	0	1	0	1	0	7	7	1	0	1
		September	0	0	0	0	0	0	0	0	0	0	0	0	1	1	2	0	2	2	0	0	0
		October	2	0	2	0	0	0	0	0	0	0	0	0	0	0	0	1	0	1	1	1	2
		November	0	0	0	0	1	1	1	0	1	0	0	0	0	0	0	0	1	1	2	0	2
		December	0	0	0	0	0	0	0	0	0	0	0	0	0	0	0	0	0	0	0	0	0
33	Munagapaka	January	0	0	0	0	0	0	0	0	0	0	0	0	0	0	0	0	0	0	0	0	0
		February	0	0	0	0	0	0	0	0	0	0	0	0	0	0	0	0	0	0	0	0	0
		March	0	0	0	0	0	0	0	0	0	0	0	0	0	0	0	0	0	0	1	0	1
		April	0	0	0	0	0	0	0	0	0	0	0	0	0	0	0	0	0	0	0	2	2
		May	0	0	0	0	0	0	0	0	0	0	0	0	2	0	2	0	0	0	1	3	4
		June	0	0	0	0	0	0	0	0	0	0	0	0	0	0	0	0	0	0	0	1	1
		July	0	0	0	0	0	0	0	0	0	0	0	0	0	0	0	0	0	0	0	1	1
		August	0	0	0	0	0	0	0	0	0	0	0	0	1	0	1	0	0	0	0	0	0
		September	1	0	1	0	0	0	0	0	0	0	0	0	0	0	0	0	0	0	0	0	0
		October	0	0	0	0	0	0	0	0	0	0	0	0	2	0	2	0	0	0	1	0	1
		November	0	0	0	0	0	0	0	0	0	0	0	0	0	0	0	0	0	0	1	0	1
		December	0	0	0	0	0	0	0	0	0	0	0	0	0	1	1	0	0	0	0	1	1
34	Kasimkota	January	1	0	1	0	0	0	0	0	0	0	0	0	1	0	1	1	0	1	0	0	0
		February	0	1	1	0	0	0	0	0	0	0	0	0	1	0	1	1	1	2	0	0	0
		March	1	0	1	0	0	0	0	0	0	0	0	0	0	0	0	2	0	2	0	0	0
		April	2	0	2	0	1	1	0	0	0	2	0	2	0	0	0	0	0	0	2	2	4
		May	0	0	0	0	1	1	0	0	0	1	0	1	0	0	0	0	1	1	0	0	0
		June	0	0	0	0	0	0	0	0	0	0	0	0	1	1	2	0	0	0	1	1	2
		July	4	1	5	0	0	0	1	0	1	2	0	2	0	0	0	0	4	4	0	12	12
		August	1	1	2	0	0	0	0	0	0	4	0	4	2	2	4	1	0	1	0	2	2
		September	0	0	0	0	0	0	0	0	0	4	0	4	2	0	2	2	0	2	0	0	0
		October	0	0	0	0	0	0	0	0	0	3	0	3	0	0	0	1	0	1	0	0	0
		November	0	0	0	0	0	0	0	0	0	0	0	0	0	0	0	2	0	2	0	1	1
		December	0	0	0	0	0	0	0	0	0	0	0	0	0	0	0	1	0	1	0	0	0
35	Makavarapalem	January	5	0	5	1	1	2	0	0	0	1	0	1	0	0	0	0	0	0	0	2	2
		February	3	2	5	0	1	1	1	1	2	0	0	0	0	0	0	0	1	1	1	0	1
		March	3	1	4	4	1	5	0	1	1	0	0	0	0	2	2	0	2	2	0	3	3
		April	5	1	6	0	2	2	0	1	1	1	0	1	0	1	1	1	2	3	0	0	0
		May	2	2	4	1	0	1	0	0	0	0	0	0	0	2	2	0	3	3	0	0	0
		June	3	1	4	1	0	1	0	0	0	0	0	0	1	1	2	1	2	3	1	1	2
		July	7	2	9	2	3	5	1	0	1	2	2	4	0	2	2	4	13	17	1	1	2
		August	1	2	3	2	3	5	2	0	2	0	0	0	0	0	0	0	2	2	3	1	4
		September	0	0	0	3	1	4	4	1	5	0	0	0	0	2	2	1	0	1	0	2	2
		October	1	1	2	2	41	43	5	1	6	1	0	1	0	0	0	0	0	0	1	1	2
		November	1	1	2	9	3	12	4	1	5	0	0	0	1	1	2	0	0	0	0	2	2
		December	1	0	1	17	2	19	4	1	5	0	0	0	0	0	0	0	0	0	0	0	0
36	Kotauratla	January	0	0	0	0	0	0	3	1	4	2	0	2	0	0	0	0	0	0	0	0	0
		February	0	0	0	0	0	0	4	3	7	1	1	2	0	0	0	0	0	0	0	0	0
		March	0	0	0	0	0	0	1	1	2	2	0	2	0	3	3	0	0	0	0	0	0
		April	0	0	0	0	0	0	2	0	2	0	1	1	0	2	2	0	0	0	0	0	0
		May	0	0	0	0	0	0	7	1	8	0	1	1	0	2	2	0	0	0	0	0	0
		June	0	0	0	0	0	0	4	0	4	0	2	2	0	1	1	0	0	0	0	3	3
		July	0	0	0	0	0	0	0	1	1	3	2	5	0	0	0	3	6	9	0	0	0
		August	0	0	0	0	0	0	1	3	4	3	2	5	0	0	0	0	0	0	0	0	0
		September	0	0	0	0	0	0	0	0	0	4	8	12	0	1	1	0	0	0	0	0	0
		October	0	0	0	0	0	0	0	5	5	8	2	10	0	0	0	1	2	3	0	0	0
		November	0	0	0	0	0	0	5	0	5	2	1	3	0	0	0	0	0	0	0	0	0
		December	0	0	0	0	0	0	0	3	3	1	1	2	0	0	0	0	0	0	0	1	1
37	Payakaraopeta	January	0	0	0	0	0	0	0	0	0	0	0	0	0	0	0	0	0	0	0	0	0
		February	1	0	1	0	0	0	0	0	0	0	0	0	0	0	0	0	0	0	0	0	0
		March	0	0	0	0	0	0	0	0	0	0	0	0	0	0	0	0	0	0	0	0	0
		April	0	0	0	0	0	0	0	0	0	0	0	0	0	0	0	0	0	0	0	0	0
		May	0	0	0	0	0	0	0	0	0	0	0	0	0	0	0	0	0	0	0	0	0
		June	0	0	0	0	0	0	0	0	0	0	0	0	0	0	0	0	0	0	0	0	0
		July	0	0	0	0	0	0	0	0	0	0	0	0	0	1	1	0	0	0	0	0	0
		August	1	0	1	0	0	0	0	0	0	0	0	0	0	0	0	0	0	0	0	0	0
		September	0	0	0	0	0	0	0	0	0	0	0	0	0	0	0	0	0	0	0	0	0
		October	0	0	0	0	0	0	0	0	0	0	0	0	1	1	2	0	0	0	0	0	0
		November	0	0	0	0	0	0	0	0	0	0	0	0	1	0	1	0	0	0	0	0	0
		December	0	0	0	0	0	0	0	0	0	0	0	0	0	0	0	0	0	0	0	0	0
38	Nakkapalli	January	0	0	0	0	0	0	0	0	0	0	0	0	0	0	0	0	0	0	0	0	0
		February	0	0	0	0	0	0	0	0	0	0	0	0	0	0	0	0	0	0	0	0	0
		March	0	0	0	0	1	1	0	0	0	0	0	0	0	0	0	0	0	0	0	0	0
		April	0	0	0	0	0	0	0	0	0	0	0	0	0	0	0	0	0	0	0	0	0
		May	0	0	0	0	0	0	0	0	0	0	0	0	0	0	0	0	0	0	0	0	0
		June	0	0	0	0	0	0	0	0	0	0	0	0	0	0	0	0	0	0	0	0	0
		July	0	0	0	0	0	0	0	0	0	0	0	0	2	2	4	0	0	0	0	0	0
		August	0	0	0	0	0	0	0	0	0	0	0	0	0	0	0	0	0	0	0	0	0
		September	0	0	0	0	0	0	0	0	0	0	0	0	1	1	2	0	0	0	0	0	0
		October	0	0	0	0	0	0	0	0	0	0	0	0	2	4	6	0	0	0	0	0	0
		November	0	0	0	0	0	0	0	0	0	0	0	0	0	0	0	0	0	0	0	0	0
		December	0	1	1	0	0	0	0	0	0	0	0	0	0	0	0	0	0	0	0	0	0
39	S.Rayavaram	January	0	0	0	0	0	0	0	0	0	0	0	0	0	0	0	0	0	0	0	0	0
		February	0	0	0	0	0	0	0	0	0	0	1	1	0	0	0	0	0	0	0	0	0
		March	1	0	1	0	0	0	0	0	0	0	0	0	0	0	0	0	0	0	0	0	0
		April	0	0	0	0	0	0	0	0	0	0	0	0	0	0	0	0	0	0	0	0	0
		May	0	0	0	0	0	0	0	0	0	0	0	0	0	0	0	0	0	0	0	0	0
		June	0	0	0	0	0	0	0	0	0	0	0	0	0	0	0	0	0	0	0	0	0
		July	0	0	0	0	0	0	0	0	0	0	0	0	0	0	0	0	0	0	0	0	0
		August	0	0	0	0	0	0	0	0	0	0	0	0	0	0	0	0	0	0	0	0	0
		September	0	0	0	0	0	0	0	0	0	0	0	0	0	0	0	0	0	0	0	0	0
		October	0	0	0	0	0	0	0	0	0	0	0	0	0	0	0	0	0	0	0	0	0
		November	0	0	0	0	0	0	0	0	0	0	0	0	1	0	1	0	0	0	0	0	0
		December	0	0	0	0	0	0	0	0	0	0	0	0	0	0	0	0	0	0	0	0	0
40	Yelamanchili	January	0	0	0	0	0	0	0	0	0	0	0	0	0	1	1	0	0	0	0	0	0
		February	0	0	0	0	0	0	0	0	0	0	0	0	0	0	0	0	0	0	0	0	0
		March	0	0	0	0	0	0	0	0	0	0	0	0	0	0	0	0	0	0	0	0	0
		April	0	0	0	0	0	0	0	0	0	0	0	0	0	0	0	0	0	0	0	0	0
		May	0	0	0	0	0	0	0	0	0	0	0	0	1	0	1	0	0	0	2	0	2
		June	0	0	0	0	0	0	0	0	0	0	0	0	0	0	0	0	1	1	1	1	2
		July	0	0	0	0	0	0	0	0	0	0	0	0	0	0	0	1	3	4	0	1	1
		August	0	0	0	0	0	0	0	0	0	0	0	0	0	0	0	5	0	5	2	1	3
		September	0	0	0	0	0	0	0	0	0	0	0	0	0	2	2	2	0	2	0	1	1
		October	0	0	0	0	0	0	0	0	0	0	0	0	0	0	0	0	0	0	1	1	2
		November	0	0	0	0	0	0	0	0	0	0	0	0	0	0	0	0	0	0	1	0	1
		December	0	0	0	0	0	0	0	0	0	0	0	0	0	0	0	0	0	0	0	0	0
41	Rambilli	January	0	0	0	0	0	0	0	0	0	0	0	0	0	0	0	0	0	0	0	0	0
		February	0	0	0	0	0	0	0	0	0	0	0	0	0	1	1	0	0	0	0	0	0
		March	0	0	0	0	0	0	0	0	0	0	0	0	0	0	0	0	0	0	2	0	2
		April	0	0	0	0	0	0	0	0	0	0	0	0	0	1	1	0	1	1	0	0	0
		May	0	0	0	0	0	0	0	0	0	0	0	0	0	0	0	0	0	0	0	0	0
		June	0	0	0	0	0	0	0	0	0	0	0	0	0	1	1	2	0	2	3	0	3
		July	0	0	0	0	0	0	0	0	0	0	0	0	0	0	0	0	0	0	1	0	1
		August	0	0	0	0	0	0	0	0	0	0	0	0	0	2	2	0	0	0	0	0	0
		September	0	0	0	0	0	0	0	0	0	0	0	0	0	1	1	1	0	1	2	0	2
		October	0	0	0	0	0	0	0	0	0	0	0	0	0	1	1	0	0	0	1	0	1
		November	0	0	0	0	0	0	0	0	0	0	0	0	1	0	1	0	0	0	1	0	1
		December	0	0	0	0	0	0	0	0	0	0	0	0	0	0	0	0	0	0	0	0	0
42	Atchutapuram	January	0	0	0	0	0	0	0	0	0	0	0	0	0	0	0	0	0	0	0	0	0
		February	0	0	0	0	0	0	0	0	0	0	0	0	0	0	0	0	0	0	0	0	0
		March	0	0	0	1	0	1	0	0	0	1	1	2	0	0	0	0	0	0	0	1	1
		April	0	0	0	0	0	0	0	0	0	1	1	2	0	0	0	1	0	1	2	1	3
		May	0	0	0	0	0	0	1	0	1	1	1	2	3	0	3	1	0	1	1	0	1
		June	0	0	0	0	0	0	1	0	1	0	0	0	0	0	0	1	0	1	0	7	7
		July	0	0	0	0	0	0	0	0	0	0	0	0	1	0	1	0	0	0	0	1	1
		August	0	0	0	0	0	0	1	0	1	0	0	0	2	1	3	1	1	2	0	2	2
		September	0	0	0	0	0	0	0	0	0	0	0	0	3	3	6	2	0	2	1	1	2
		October	0	0	0	0	0	0	0	0	0	0	0	0	0	0	0	2	1	3	0	0	0
		November	0	0	0	0	0	0	0	0	0	0	0	0	0	0	0	0	0	0	0	0	0
		December	0	0	0	0	0	0	1	0	1	0	0	0	0	0	0	0	0	0	0	0	0
43	Visakhapatnam (R)	January	0	0	0	0	0	0	0	0	0	0	1	1	0	0	0	1	0	1	2	0	2
		February	0	0	0	0	0	0	0	0	0	1	0	1	0	3	3	1	0	1	4	0	4
		March	0	0	0	0	0	0	0	0	0	2	1	3	0	0	0	2	0	2	2	1	3
		April	0	0	0	0	0	0	0	1	1	1	0	1	1	0	1	2	0	2	4	0	4
		May	0	0	0	0	0	0	0	0	0	0	1	1	2	1	3	0	1	1	2	1	3
		June	0	0	0	0	0	0	0	0	0	1	1	2	2	3	5	4	2	6	4	0	4
		July	0	0	0	0	0	0	0	0	0	1	1	2	0	3	3	3	2	5	6	3	9
		August	0	0	0	0	0	0	0	1	1	4	0	4	9	2	11	5	4	9	3	1	4
		September	0	0	0	0	0	0	1	0	1	1	0	1	1	0	1	3	0	3	5	0	5
		October	0	0	0	0	0	0	1	2	3	0	0	0	2	0	2	0	1	1	3	1	4
		November	0	0	0	0	0	0	2	1	3	1	0	1	2	0	2	0	2	2	3	1	4
		December	0	0	0	0	0	0	0	0	0	0	0	0	1	0	1	1	1	2	1	0	1
