# Supplementary material for: Association of Climatic Variability, Vector Population and Malarial Disease in District of Visakhapatnam, India: A Modeling and Prediction Analysis
Source: PLoS One. 2015 Jun 25;10(6):e0128377. doi: 10.1371/journal.pone.0128377 (PMC4482491; doi:10.1371/journal.pone.0128377)
Supplement: S2 Dataset — (XLS) [file pone.0128377.s002.xls]

## Sheet: Mosquito population data
	S2_Dataset
	Processed and pooled monthly mosquito population data procured from
	National Vector borne Disease Control Programme (N.V.D.C.P)
	Visakhapatnam, India
	Month	Year
		2006	2007	2008	2009	2010	2011
	January	135	121	107	88	76	303
	February	192	76	30	124	69	240
	March	98	130	81	146	115	359
	April	71	119	75	100	143	429
	May	108	141	134	98	115	515
	June	125	128	43	178	102	710
	July	58	143	56	89	312	487
	August	133	46	105	161	156	533
	September	131	43	79	200	81	525
	October	107	45	87	133	127	590
	November	122	81	49	180	116	635
	December	290	46	63	182	155	612
