# Supplementary material for: Association of Climatic Variability, Vector Population and Malarial Disease in District of Visakhapatnam, India: A Modeling and Prediction Analysis
Source: PLoS One. 2015 Jun 25;10(6):e0128377. doi: 10.1371/journal.pone.0128377 (PMC4482491; doi:10.1371/journal.pone.0128377)
Supplement: S3 Dataset — (XLS) [file pone.0128377.s003.xls]

## Sheet: Climatic variables data
S3_Dataset
Processed and pooled monthly climatic data procured from Indian Meteriological Centre and Cyclone Warning Centre, Visakhapatnam, India
S.No	Climatic Variables	Month	Year
			2005	2006	2007	2008	2009	2010	2011
1	Total Rainfall	January	536	0	0	113	0	705.7	0
		February	536	0	267.7	4249.8	0	54.5	460.4
		March	581.9	1317.7	581.9	4010.6	419.8	381.3	114.6
		April	2386	2441.1	1627.9	1045.5	683.5	1324.9	3663
		May	1954.8	3743.1	3165.5	2410.7	2493	7439	4316.9
		June	1869.4	6461.7	15850.6	5097.1	4210.8	7413.2	3134
		July	3520.4	6080.5	4020.4	6063.6	7817.1	14358.3	9761.9
		August	4983.2	15350.9	5946.5	9285.5	4894.1	8237.4	7871.2
		September	19617.2	9321	12915.6	8469.5	7884.3	9735.2	8170.3
		October	15257.8	4966.2	10145.8	2743.2	5486.2	8717.9	2315.6
		November	2045.5	2252.7	264.7	759.9	3614.4	11829.1	79.2
		December	40.4	6.2	40.4	12.5	3	6953	218.5
2	Minimum Temperature	January	21.2733	20	20.3903	20.2129	21.0613	21.0742	19.2258
		February	22.0821	21.1071	21.4964	21.8172	23.2714	22.0821	21.1929
		March	24.8968	24.3774	24.3903	23.5367	24.2484	25.5581	23.9871
		April	26.61	26.38	26.2967	25.8133	26.7967	27.27	25.8633
		May	27.8806	27.1806	27.3871	27.8613	27.7516	28.1581	27.3194
		June	28.2533	27.15	27.0167	26.3967	27.7516	27.2333	27.77
		July	26.4903	26.5258	26.2774	26.0484	26.0871	25.9839	26.3839
		August	26.4742	25.5032	26.1774	26.2774	26.8645	26.1968	26.1806
		September	25.68	25.5533	25.6167	25.5867	26.3067	25.9933	26.47
		October	24.8645	24.9484	24.671	25.4484	25.0387	24.9161	29.7323
		November	22.1533	22.8833	23.13	23.2933	23.6633	23.7133	23.0806
		December	20.9839	21.0516	21.7	21.7226	21.3129	20.371	22.1387
3	Maximum Temperature	January	28.5581	28.3581	28.529	28.1	28.729	28.271	28.0419
		February	29.8143	30.0071	29.5214	27.9759	29.9179	29.2571	29.6821
		March	31.0161	31.5097	30.8871	30.4129	30.8774	30.6903	31.029
		April	32.4067	31.6633	31.56	31.4967	32.2633	32.0267	31.85
		May	33.5935	32.6742	33.5677	33.7774	33.5806	32.7935	42.4548
		June	34.1733	32.1467	31.72	31.6767	33.5806	32.71	33.07
		July	31.2613	31.8742	31.571	31.2323	30.4935	30.3323	30.7323
		August	32.1258	30.3419	31.3161	31.1323	31.7323	31.1935	30.8806
		September	30.9567	31.01	30.49	31.3167	32.39	31.6667	31.6933
		October	30.0032	31.3935	31.2645	32.3581	31.7194	31.0419	33.171
		November	29.89	29.52	31.0067	30.54	30.21	30.1233	31.6839
		December	28.3	29.2839	29.0903	29.4065	29.2452	27.8355	29.329
4	Relative Humidity 1 (8:00 hrs)	January	75.5806	67.7419	72.7419	70.3226	75.2903	70.7419	66.1935
		February	69.4643	68.6071	69.1786	80.5862	73.0714	72.75	69.8214
		March	72.3226	71.5484	75	69.9677	74.6129	73.3548	68.6774
		April	70.6	72.4	71.6333	72.3	69.6	69.2	68.7
		May	68.6129	74.3548	73.4516	70.5806	68.8065	73.3871	70.5484
		June	69.8667	77.9	81.5	76.4333	69.129	76.9	71.0667
		July	78.5484	77.8065	78.9355	78.5484	80.6129	84.3226	80
		August	74.6129	82.0645	77.6452	80.129	76.2581	79.9677	82.0323
		September	79.6667	80.1	82.4333	79.8	77.5667	78.7667	75.8667
		October	84.2903	73.5806	76.0968	73.6452	70.0968	77.3226	65.2581
		November	61.4333	71.3	66.3667	69.9	73.0333	80.2667	63.2581
		December	55.7097	72.9614	66.5484	78.1613	62.5806	70.3548	68
5	Relative Humidity 2 (14:00 hrs)	January	71.7097	66.3871	67.2581	69.0968	69.6774	68.5806	63.2903
		February	72.7143	69.1429	66.7857	77.6897	73.4286	70.3571	68.6429
		March	73.3548	74.0645	74.5806	71.4194	76.7419	76.3548	70.4839
		April	76.9667	76.7667	77.8667	77.4667	75.2	78.1667	75.1333
		May	74.129	77.0323	79.2258	71.9677	74.0645	76.2903	77.7097
		June	72.8333	80.4667	80.5333	77.1667	74.0645	79.3333	70.8
		July	78.6129	75.0645	79	80.5484	78.8065	83.5161	80.6129
		August	75.2581	81	79.1935	81.3871	77.4194	78.3871	79.4516
		September	80.7333	81.5667	84.1	81.9	78.1	78	78.0333
		October	84.3548	72.5806	71.9032	74.6452	68.7742	78.0968	67.4194
		November	61.1	73.2333	68.1667	68.9333	71.1667	77.6667	65.4194
		December	61.3871	74.3678	71.2258	73.4194	63.1613	65.5806	66.6129
